# Supplementary material for: Dimerization of Human Angiogenin and of Variants Involved in Neurodegenerative Diseases
Source: Int J Mol Sci. 2021 Sep 17;22(18):10068. doi: 10.3390/ijms221810068 (PMC8468037; doi:10.3390/ijms221810068)
Supplement: Supplementary file 1 [file ijms-22-10068-s001.zip]

Archive with 1 entries (1 files):
- ijms-1348935-supplementary.pdf
